# Supplementary material for: Follow-up Study of 17-β Estradiol, Prolactin and Progesterone with the Kinetics and Prevalence of T. gondii Infection in Pregnant Women
Source: Curr Issues Mol Biol. 2024 Jun 7;46(6):5701–11. doi: 10.3390/cimb46060341 (PMC11202031; doi:10.3390/cimb46060341)
Supplement: Supplementary file 1 [file cimb-46-00341-s001.zip]

Archive with 1 entries (1 files):
- cimb-3020158-supplementary.pdf
